# Supplementary material for: Alteration of Neural Network and Hippocampal Slice Activation through Exosomes Derived from 5XFAD Nasal Lavage Fluid
Source: Int J Mol Sci. 2023 Sep 14;24(18):14064. doi: 10.3390/ijms241814064 (PMC10531257; doi:10.3390/ijms241814064)
Supplement: Supplementary file 1 [file ijms-24-14064-s001.zip]

Archive with 5 entries (5 files):
- ijms-2576747-Figures and Movies caption.pdf
- ijms-2576747-supplementary.pptx
- Movie S1_CTL.mp4
- Movie S2_Ab.mp4
- Movie S3_5X.mp4
